# Supplementary material for: Diversity and Hydrocarbon-Degrading Potential of Deep-Sea Microbial Community from the Mid-Atlantic Ridge, South of the Azores (North Atlantic Ocean)
Source: Microorganisms. 2021 Nov 19;9(11):2389. doi: 10.3390/microorganisms9112389 (PMC8620031; doi:10.3390/microorganisms9112389)
Supplement: Supplementary file 1 [file microorganisms-09-02389-s001.zip]

Archive with 1 entries (1 files):
- microorganisms-1401897-supplementary.pdf
